# Supplementary material for: Dietary Counseling Aimed at Reducing Sugar Intake Yields the Greatest Improvement in Management of Weight and Metabolic Dysfunction in Children with Obesity
Source: Nutrients. 2022 Apr 3;14(7):1500. doi: 10.3390/nu14071500 (PMC9003198; doi:10.3390/nu14071500)
Supplement: Supplementary file 1 [file nutrients-14-01500-s001.zip]

Archive with 1 entries (1 files):
- nutrients-1655642-supplementary.pdf
